# Supplementary material for: Prevalence and Impact of Academic Violence in Medical Education
Source: Int J Environ Res Public Health. 2022 Sep 13;19(18):11519. doi: 10.3390/ijerph191811519 (PMC9517415; doi:10.3390/ijerph191811519)
Supplement: Supplementary file 1 [file ijerph-19-11519-s001.zip]

Archive with 1 entries (1 files):
- ijerph-1882496-supplementary.pdf
